# Supplementary material for: Effects of Dietary Salvia sclarea L. Extract Supplementation on the Gut Microbiota, and Serum Metabolome in Lambs
Source: Microorganisms. 2026 May 21;14(5):1163. doi: 10.3390/microorganisms14051163 (PMC13210186; doi:10.3390/microorganisms14051163)
Supplement: Supplementary file 1 [file microorganisms-14-01163-s001.zip]

Archive with 1 entries (1 files):
- microorganisms-4301252-supplementary.pdf
